# Supplementary material for: High Unawareness of Chronic Kidney Disease in Germany
Source: Int J Environ Res Public Health. 2021 Nov 9;18(22):11752. doi: 10.3390/ijerph182211752 (PMC8623832; doi:10.3390/ijerph182211752)
Supplement: Supplementary file 1 [file ijerph-18-11752-s001.zip]

Archive with 1 entries (1 files):
- ijerph-1380026-supplementary.pdf
